# Supplementary material for: The Dentate Gyrus Grows Throughout Life Despite Turnover of Developmentally‐Born Neurons
Source: Hippocampus. 2026 Apr 19;36(3):e70099. doi: 10.1002/hipo.70099 (PMC13092647; doi:10.1002/hipo.70099)
Supplement: Supplementary file 1 — Data S1: Supporting Information. [file HIPO-36-0-s001.xlsx]

## Sheet: Ki67
Age (months)
2	5700	3360	3252	6888	4632	7392	5592	4224	4068	2076
4	2172	2976	5580	3204	4824	2424	3456	1932	2700	3024	2496	2652	1932	4860	4596	2424
6	1548	1488	1104	1584	1164	936	2052	2136	2892	2352	1560	2004	1872	1596	1500
12	972	84	1200	660	552	348	600	588	1104	348	744	144	876	600	1032	348
18	552	636	348	972	180	24	864	192	288	276	516	348

## Sheet: CldU
Age (months)
2	187603	132429	123198	165215	117975	166195	196014	137159	156190	204964	146662	195563	109314	163978	248163	161609	216275
4	171614	155347	177138	104446	169799	149138	155809	166051	148567	118729	106655	134585	100318	123469	97421.6	167647
6	171558	143930	169409	132417	100745	144454	233390	90601.9	129735	172899	108107	138553	92895.6	193637	95386.1
12	169609	183616	189169	178795	152387	94781.1	203352	146463	172983	117419	129740	134342	141182	155306	126806	138242
18	102221	109323	88321.3	114695	163865	63922.1	135296	129174	129492	127109	140281	130551	123378	118459

## Sheet: Cresyl Violet
Cell counts
Age (months)
2	1.5271e+06	1906241	1742634	1.37111e+06	1.8451e+06	2235418	1.95183e+06	1.82363e+06	1.72277e+06	2.76167e+06	2.44859e+06	2192257	1.73852e+06	2.04804e+06	2521366	1.51607e+06	1583329
4	2.27534e+06	2.35351e+06	1.71448e+06	1.68701e+06	2177449	1990604	1.34377e+06	2.54655e+06	2638247	1.68163e+06	2.24686e+06	1402411	2.1114e+06	1.79717e+06	1.80154e+06	2.20646e+06
6	2514158	2.0444e+06	1.45661e+06	2189026	2706116	2129911	2630507	2.36112e+06	1.70425e+06	1669312	1.81521e+06	1.74829e+06	1.53862e+06	1.85164e+06	1.54993e+06
12	1.77374e+06	1.94125e+06	2374318	2.73305e+06	1.97876e+06	2.06675e+06	2.19677e+06	1.60847e+06	2.01397e+06	1.79407e+06	2.70592e+06	2322473	1.77361e+06	2103652	1.93499e+06	2.25615e+06
18	1.66951e+06	1.12636e+06	2470802	2.05976e+06	2.57873e+06	3087880	2427980	2.88952e+06	2537052	2.47552e+06	2.08008e+06	2486347	2029387	3.05341e+06
GCL volumes (mm3)
Age (months)
2	5.1	3.7	5.1	3.7	5.2	4.9	4.1	5.5	4.4	5	6	3.5	3.5	4.5	5.4	5.5	4.9
4	4.5	4.2	2.6	4	4.4	3.7	3.6	5.6	3	4.5	3.6	4.7	4.4	4.4	4.2	4.6
6	3.7	4.1	2.5	5.3	3.9	7.1	4.2	5	3.4	5.5	3.9	4.9	5	3	3.3
12	3.9	5.8	5.5	2.6	5.1	4.9	3.3	4.4	3.3	4.6	3.9	3.4	3.8	2.7	3	3.2
18	3.7	4.3	3.5	3.6	4.2	4.1	3.5	3.7	3.1	3.4	3.4	2.7	2.9	5.2
density (cells/mm3)
Age (months)
2	299432	515200	341693	370569	354828	456208	476055	331569	391538	552333	408098	626359	496721	455120	466920	275648	323128
4	505632	560360	659417	421754	494875	538001	373269	454740	879416	373695	624128	298385	479863	408447	428939	479666
6	679502	498635	582646	413024	693876	299987	626311	472225	501250	303511	465439	356793	307724	617213	469676
12	454804	334699	431694	1.05117e+06	387992	421787	665687	365562	610294	390015	693825	683080	466738	779130	644997	705048
18	451220	261944	705943	572155	613983	753141	693709	780952	818404	728093	611789	920869	699789	587194

## Sheet: Caspase
cells/mm2														location in GCL		2 months	12 months	18 months
																5.96037	30.7538	2.45434
2 months																7.4277	1.94379	3.5545
SGZ	0.358166	0.188632	0.0589657	0.305507	0.237784	0.706964	0.525762	0.309885								9.69846	13.8164
GCL	0.501433	0.314386	0.41276	0.305507	0.59446	0.353482	0.525762	0.309885								10.1285	23.4823
																83.1259	11.9762
																21.5068	5.04373
12 months																5.09451	67.6401
0.0976658	0	0.0511509	0.222124	0	0	0	0.148758	0	0							6.10588	16.7918
0	0	0	0.111062	0.0889245	0	0.162522	0.24793	0	0							10.4232	94.1009
																7.15045	85.6693
																7.6716	4.18157
18 months																14.6586	97.3243
0.154787	0.074499	0	0	0.0656082	0.28488	0	0	0	0	0	0					15.8722	86.3111
0	0	0	0	0.131216	0	0	0	0	0	0	0					6.28379	3.09956
																7.29028
																2.28596
																31.7733
																4.89
																18.4245
																10.1609
																5.75259
																2.92433
																4.47715
																96.4418
																47.6515
																99.1589
																91.4212
																9.91998
																3.88404
																10.9183
																12.0039
																22.079
																33.7631
